# Supplementary material for: Advances in Low-Density Flexible Polyurethane Foams by Optimized Incorporation of High Amount of Recycled Polyol
Source: Polymers (Basel). 2021 May 26;13(11):1736. doi: 10.3390/polym13111736 (PMC8198888; doi:10.3390/polym13111736)
Supplement: Supplementary file 1 [file polymers-13-01736-s001.zip]

Archive with 1 entries (1 files):
- polymers-1204935-supplementary.pdf
